# Supplementary material for: An In Vitro Chicken Gut Model Demonstrates Transfer of a Multidrug Resistance Plasmid from Salmonella to Commensal Escherichia coli
Source: mBio. 2017 Jul 18;8(4):e00777-17. doi: 10.1128/mBio.00777-17 (PMC5516254; doi:10.1128/mBio.00777-17)
Supplement: TABLE S1 [file mbo003173381st1.xlsx]

## Sheet: Sheet1
Table S1. Table of the relative abundance of sequences taxonomically classified to phyla.
#OTU ID	Biosecure_Expt1	Biosecure_Expt2	Biosecure_Expt3	Biosecure_Expt4	BioSecure_Average
k__Bacteria;p__Firmicutes	0.967911	0.952186	0.955473	0.931228	0.951699
k__Bacteria;p__Bacteroidetes	0	0	0	0	0
k__Bacteria;p__Tenericutes	0.0123604	0.0375683	0.038961	0.0638596	0.0381873
k__Bacteria;p__Proteobacteria	0.00855717	0.00751366	0.00463822	0.00140351	0.00552814
k__Bacteria;p__Actinobacteria	0.000950796	0	0	0	0.000237699
k__Bacteria;p__Lentisphaerae	0	0	0	0	0
k__Bacteria;p__Verrucomicrobia	0.000713097	0	0	0	0.000178274
Unassigned;Other	0.00950796	0.00273224	0.000927644	0.00350877	0.00416915
