# Supplementary material for: An In Vitro Chicken Gut Model Demonstrates Transfer of a Multidrug Resistance Plasmid from Salmonella to Commensal Escherichia coli
Source: mBio. 2017 Jul 18;8(4):e00777-17. doi: 10.1128/mBio.00777-17 (PMC5516254; doi:10.1128/mBio.00777-17)
Supplement: TABLE S2 [file mbo003173381st2.xlsx]

## Sheet: Sheet1
Table S2. Table of the relative abundance of sequences taxonomically classified to family or next highest possible resolution level (order) in caeca samples.
#OTU ID	Biosecure_Expt1	Biosecure_Expt2	Biosecure_Expt3	Biosecure_Expt4	Biosecure_Average
k__Bacteria;p__Firmicutes;c__Clostridia;o__Clostridiales;f__Ruminococcaceae	0.54956	0.545082	0.57885	0.580351	0.568094
k__Bacteria;p__Firmicutes;c__Clostridia;o__Clostridiales;f__Lachnospiraceae	0.0601379	0.0689891	0.0705009	0.0645614	0.0680171
k__Bacteria;p__Firmicutes;c__Clostridia;o__Clostridiales;Other	0.133825	0.17623	0.217069	0.192281	0.195193
k__Bacteria;p__Firmicutes;c__Clostridia;o__Clostridiales;f__Veillonellaceae	0	0	0	0	0
k__Bacteria;p__Bacteroidetes;c__Bacteroidia;o__Bacteroidales;f__Bacteroidaceae	0	0	0	0	0
k__Bacteria;p__Bacteroidetes;c__Bacteroidia;o__Bacteroidales;f__Rikenellaceae	0	0	0	0	0
k__Bacteria;p__Firmicutes;c__Erysipelotrichi;o__Erysipelotrichales;f__Erysipelotrichaceae	0.0318517	0.10929	0.0343228	0.0435088	0.0623737
k__Bacteria;p__Tenericutes;c__Mollicutes;o__RF39;f__	0.0123604	0.0375683	0.038961	0.0638596	0.0467963
k__Bacteria;p__Firmicutes;c__Bacilli;o__Lactobacillales;f__Lactobacillaceae	0.162348	0.0191257	0.0148423	0.00421053	0.0127262
k__Bacteria;p__Firmicutes;c__Bacilli;o__Lactobacillales;f__Streptococcaceae	0.0235322	0.0266393	0.0333952	0.0435088	0.0345144
k__Bacteria;p__Firmicutes;c__Bacilli;o__Bacillales;f__Bacillaceae	0.00451628	0.0068306	0.00463822	0.00140351	0.00429078
k__Bacteria;p__Proteobacteria;c__Gammaproteobacteria;o__Enterobacteriales;f__Enterobacteriaceae	0.00855717	0.00751366	0.00463822	0.00140351	0.00451846
k__Bacteria;p__Proteobacteria;c__Betaproteobacteria;o__Burkholderiales;f__Alcaligenaceae	0	0	0	0	0
k__Bacteria;p__Actinobacteria;c__Actinobacteria;o__Bifidobacteriales;f__Bifidobacteriaceae	0	0	0	0	0
Other taxa and unassigned	0.0133111	0.00273224	0.00278293	0.00491228	0.00347582
