# Supplementary material for: An In Vitro Chicken Gut Model Demonstrates Transfer of a Multidrug Resistance Plasmid from Salmonella to Commensal Escherichia coli
Source: mBio. 2017 Jul 18;8(4):e00777-17. doi: 10.1128/mBio.00777-17 (PMC5516254; doi:10.1128/mBio.00777-17)
Supplement: TABLE S3 [file mbo003173381st3.xlsx]

## Sheet: Sheet1
Table S3. Table of the relative abundance of sequences taxonomically classified to family or next highest possible resolution level (order, class, or phylum) for Experiments 1 (GM1), 2 (GM2), 3 (GM3), and 4 (GM4). Vessels identified according to the key V = Vessel and D = Day. Salmonella inoculation and cefotaxime administration as indicated.
Cefotaxime administration		no	no	no	no	no	no		no	no	no	no	no	yes	yes	yes	yes	yes	yes		no	no	no	no	no	no	no	no	no	no	no	yes	yes	yes	yes	yes	yes	no	no	no	no	no	yes	yes	yes	yes	yes	yes
Salmonella inoculation		no	no	no	no	no	no		no	no	no	no	no	no	no	no	no	no	no		no	no	no	no	no	hour 0	hour 0	hour 0	hour 0	hour 0	hour 0	hour 0	hour 0	hour 0	hour 0	hour 0	hour 0	hour 21	hour 21	hour 21	hour 21	hour 21	hour 21	hour 21	hour 21	hour 21	hour 21	hour 21
#OTU ID	GM1_Caeca	GM1_V1D1	GM1_V1D2	GM1_V1D3	GM1_V1D4	GM1_V1D6	GM1_V1D8	GM2_Caeca	GM2_V1D2	GM2_V1D3	GM2_V1D4	GM2_V1D6	GM2_V1D8	GM2_V2D1	GM2_V2D2	GM2_V2D3	GM2_V2D4	GM2_V2D6	GM2_V2D8	GM3_Caeca	GM3_V1D1	GM3_V1D2	GM3_V1D3	GM3_V1D6	GM3_V1D8	GM3_V3D1	GM3_V3D2	GM3_V3D3	GM3_V3D4	GM3_V3D6	GM3_V3D8	GM3_V4D1	GM3_V4D2	GM3_V4D3	GM3_V4D4	GM3_V4D6	GM3_V4D8	GM3_V5D1	GM3_V5D2	GM3_V5D4	GM3_V5D6	GM3_V5D8	GM3_V6D1	GM3_V6D2	GM3_V6D3	GM3_V6D4	GM3_V6D6	GM3_V6D8	GM4_Caeca
Unassigned;Other;Other;Other;Other	0.0120592	0.0153829	0.0116703	0.00980762	0.015796	0.0049142	0.0115282	0.00828553	0.001001	0.00499168	0.0103306	0.0134168	0.00475285	0.0142946	0.0108918	0.00634518	0.00685976	0.00879223	0.00694444	0.00605013	0.00731707	0.00704639	0.00410467	0.00805952	0.0101664	0.0127898	0.00782845	0.00976071	0.0138041	0.0114341	0.011795	0.0075431	0.00600086	0.0126325	0.0134712	0.0184203	0.00984867	0.00582524	0.00693241	0.0145033	0.00652316	0.00520833	0.0110227	0.00821114	0.00859476	0.00938086	0.0163242	0.0194856	0.00921659
k__Bacteria;Other;Other;Other;Other	0	0	0	0	0	0	0	0	0	0	0	0	0	0	0	0	0	0	0	0	0	0.0011744	0	0	0	0.00039968	0	0	0.000265463	0	0	0.000431034	0	0	0	0	0	0.000970874	0	0	0	0	0	0	0.000429738	0	8.1215e-05	0	0
k__Bacteria;p__Actinobacteria;c__Actinobacteria;o__Bifidobacteriales;f__Bifidobacteriaceae	0	0.00101055	0.000729395	0.000251477	0	0	0.000281175	0	0.002002	0.000831947	0.000688705	0	0	0	0	0	0.000762195	0.000925497	0.000496032	0	0	0.000587199	0	0	0	0	0	0.00125945	0.00106185	0.000387597	0	0.000215517	0.000642949	0.00293255	0.000313283	0.00279096	0.000480423	0	0.0017331	0	0.00130463	0.000651042	0.00122474	0	0.00300817	0.000938086	0.000406075	0	0
k__Bacteria;p__Actinobacteria;c__Coriobacteriia;o__Coriobacteriales;f__Coriobacteriaceae	0.000910125	0.000224568	0.000364697	0	9.51565e-05	0.000156006	0	0	0	0	0	0	0	0	0	0.000634518	0	0	0	0	0.000609756	0	0	0	0	0.00039968	0	0	0	0	0	0	0	0.0011279	0.000313283	0	0	0	0	0	0	0	0	0	0	0.000469043	0	0	0
k__Bacteria;p__Bacteroidetes;c__Bacteroidia;o__Bacteroidales;f__Bacteroidaceae	0	0	0	0	0	0	0	0	0	0	0	0	0	0	0.000680735	0	0	0.000462749	0.000496032	0	0	0	0	0	0	0	0	0	0	0	0	0	0	0	0	0	0	0	0	0	0	0	0	0	0	0	0	0	0
k__Bacteria;p__Bacteroidetes;c__Bacteroidia;o__Bacteroidales;f__Porphyromonadaceae	0	0	0	0	0	0	0	0	0	0	0	0	0	0	0.000680735	0	0	0	0.000496032	0	0	0	0	0	0	0	0	0	0	0	0	0	0	0	0	0	0	0	0	0	0	0	0	0	0	0	0	0	0
k__Bacteria;p__Bacteroidetes;c__Flavobacteriia;o__Flavobacteriales;f__Flavobacteriaceae	0	0	0	0	0	0	0	0	0	0	0	0	0	0	0	0	0	0	0	0	0	0	0	0	0	0	0	0	0	0	0	0	0	0	0	0	0	0	0	0	0	0	0	0	0	0	0	0	0
k__Bacteria;p__Firmicutes;Other;Other;Other	0.000227531	0.000336852	0.00182349	0	0	0	0	0	0	0	0	0	0	0	0.000680735	0	0	0	0	0	0	0	0	0	0	0	0	0	0	0	0	0.000215517	0	0	0	0	0	0	0	0	0	0	0	0	0	0	0	0	0
k__Bacteria;p__Firmicutes;c__Bacilli;Other;Other	0	0	0	0	0	0	0.000562351	0	0	0	0	0	0	0	0	0	0	0	0	0	0	0	0	0	0	0	0	0	0	0	0	0	0	0	0.00093985	0	0	0	0	0.000725163	0	0	0	0	0	0.000469043	0	0	0
k__Bacteria;p__Firmicutes;c__Bacilli;o__Bacillales;Other	0	0	0	0	0.000856409	0.00109204	0.00590468	0	0	0	0	0	0	0	0	0	0.000762195	0	0	0	0	0	0	0	0	0	0	0	0	0	0	0	0	0	0	0	0	0	0	0.000725163	0	0.00325521	0	0	0	0	0	0	0
k__Bacteria;p__Firmicutes;c__Bacilli;o__Bacillales;f__Bacillaceae	0.00455063	0	0	0	9.51565e-05	7.80031e-05	0.000843526	0.00637349	0	0	0	0	0	0	0	0	0	0	0	0.00432152	0	0	0	0	0	0	0	0	0	0	0	0	0	0	0	0	0	0	0	0.000725163	0	0	0	0	0	0.000469043	0	0.000389712	0.00131666
k__Bacteria;p__Firmicutes;c__Bacilli;o__Bacillales;f__Paenibacillaceae	0	0	0	0	0	0	0.00140588	0	0	0	0	0	0	0	0	0	0	0	0	0	0	0	0	0	0	0	0	0	0	0	0	0	0	0	0	0	0	0	0	0	0	0	0	0	0	0	0	0	0
k__Bacteria;p__Firmicutes;c__Bacilli;o__Bacillales;f__Planococcaceae	0	0	0	0	0.000380626	0.000234009	0.0011247	0	0	0	0	0.000894454	0.00285171	0	0	0	0	0.00185099	0.0014881	0	0	0	0	0	0	0	0	0	0	0	0	0	0	0.000225581	0	0	0	0	0	0.00217549	0.000652316	0.000651042	0	0	0	0	8.1215e-05	0	0
k__Bacteria;p__Firmicutes;c__Bacilli;o__Bacillales;f__Staphylococcaceae	0	0	0	0	0.00894471	0.0572543	0.142134	0	0	0	0	0	0	0	0	0	0	0	0	0	0	0	0	0	0	0	0	0	0	0	0.000214454	0	0	0	0	0	0	0	0	0.0369833	0.00326158	0.0351562	0	0	0	0	0	0	0
k__Bacteria;p__Firmicutes;c__Bacilli;o__Gemellales;f__	0	0	0	0	0	7.80031e-05	0.000140588	0	0	0	0	0	0	0	0	0	0	0	0	0	0	0	0	0	0	0	0	0	0	0	0	0	0	0	0	0	0	0	0	0	0	0	0	0	0	0	0	0	0
k__Bacteria;p__Firmicutes;c__Bacilli;o__Lactobacillales;Other	0	0.000336852	0.000729395	0.000125739	0	7.80031e-05	0.000421763	0	0	0	0	0.00357782	0.00570342	0	0	0.000634518	0.00228659	0.000462749	0.00843254	0	0	0	0	0	0.00277264	0	0	0	0.00212371	0.000387597	0.00321681	0.000215517	0	0.000902323	0.0150376	0.00223277	0.00192169	0	0	0	0	0.000651042	0	0	0.000429738	0.00187617	0.00349224	0.00272798	0
k__Bacteria;p__Firmicutes;c__Bacilli;o__Lactobacillales;f__	0.000455063	0	0	0	0	0	0	0	0	0	0	0	0	0	0	0	0	0	0	0	0	0	0	0	0	0	0	0	0	0	0	0	0	0	0	0	0	0	0	0	0	0	0	0	0	0	0	0	0
k__Bacteria;p__Firmicutes;c__Bacilli;o__Lactobacillales;f__Carnobacteriaceae	0	0	0	0	0.000475783	0.000390016	0.000562351	0	0	0	0	0	0	0	0	0	0	0	0	0	0	0	0	0	0	0	0	0	0.000265463	0	0	0	0	0	0	0	0	0	0	0	0	0	0	0	0	0	0	0	0
k__Bacteria;p__Firmicutes;c__Bacilli;o__Lactobacillales;f__Enterococcaceae	0.000455063	0.000112284	0.00182349	0.000125739	9.51565e-05	0.000624025	0.0490651	0	0.002002	0.00499168	0.0110193	0.0420394	0.251901	0.00310752	0.000680735	0.0190355	0.298018	0.0814438	0.208333	0	0	0	0.00359159	0.0229386	0.0154036	0	0	0.00535264	0.00902575	0.0164729	0.0280935	0.000646552	0	0.0437627	0.37218	0.109406	0.0353111	0	0	0.00145033	0.00326158	0.00325521	0	0	0.0111732	0.100844	0.0550638	0.0518316	0.000658328
k__Bacteria;p__Firmicutes;c__Bacilli;o__Lactobacillales;f__Lactobacillaceae	0.158362	0.329329	0.150255	0.0178549	0.00380626	0.00140406	0.0130747	0.0178458	0.0740741	0.0519967	0.0296143	0.009839	0	0.0857676	0.0878148	0.0939086	0.0442073	0.00832948	0.016369	0.0138289	0.0481707	0.023488	0.0107748	0.000619963	0.000924214	0.0507594	0.00918993	0.0116499	0.00345102	0.00155039	0.00128673	0.0946121	0.0261466	0.0135349	0.0037594	0.00139548	0.0021619	0.0601942	0.0225303	0.00435098	0.000652316	0	0.0489896	0.0181818	0.0137516	0.00562852	0.00194916	0.00818394	0.00394997
k__Bacteria;p__Firmicutes;c__Bacilli;o__Lactobacillales;f__Streptococcaceae	0.0234357	0.0855603	0.0525164	0.0109393	0.00123703	0.000390016	0.00210881	0.0254939	0.001001	0.00124792	0	0	0	0.0490988	0.0537781	0.0133249	0.00914634	0.00185099	0.000496032	0.0337079	0.00182927	0.000587199	0.00102617	0	0	0.000799361	0	0	0	0	0	0.000215517	0.000214316	0	0	0	0	0	0	0	0	0	0	0.00058651	0	0.000469043	8.1215e-05	0	0.0408163
k__Bacteria;p__Firmicutes;c__Bacilli;o__Turicibacterales;f__Turicibacteraceae	0.000227531	0.000673703	0	0	0	0	0	0	0	0	0	0	0	0	0.000680735	0	0	0	0	0	0	0	0	0	0	0	0	0	0	0	0	0	0	0	0	0	0	0	0	0	0	0	0	0	0	0	0	0	0
k__Bacteria;p__Firmicutes;c__Clostridia;o__Clostridiales;Other	0.0716724	0.0390748	0.00802334	0.00427512	0.00256923	0.00475819	0.00534233	0.040153	0.004004	0.00540765	0.00895317	0.00805009	0.00095057	0.00932256	0.00816882	0.0120558	0.0198171	0.0101805	0.000496032	0.0276577	0.103659	0.0111568	0.006157	0	0.0021565	0.0799361	0.00987066	0.00314861	0.0029201	0.000193798	0.000643363	0.111207	0.012859	0.0175953	0.0119048	0.00195367	0.00264233	0.106796	0.0138648	0.00435098	0.00326158	0.00260417	0.0832823	0.0117302	0.00859476	0.00750469	0.00771542	0.000389712	0.0184332
k__Bacteria;p__Firmicutes;c__Clostridia;o__Clostridiales;f__	0.0641638	0.0764653	0.0889861	0.119326	0.278238	0.207566	0.048081	0.143403	0.137137	0.107737	0.247934	0.282648	0.129278	0.080174	0.143635	0.069797	0.0282012	0.0240629	0.00545635	0.190147	0.12622	0.183793	0.348384	0.205828	0.0304991	0.123901	0.146018	0.27204	0.20653	0.331977	0.208449	0.117888	0.182598	0.078051	0.0169173	0.00474463	0.00816719	0.156311	0.230503	0.404641	0.0332681	0.31901	0.109614	0.226979	0.070477	0.0178236	0.0125071	0.233048	0.175774
k__Bacteria;p__Firmicutes;c__Clostridia;o__Clostridiales;f__Clostridiaceae	0.000455063	0.000336852	0.00109409	0.0227587	0.0925873	0.222621	0.47125	0	0.001001	0.0353577	0.119835	0.0420394	0.0893536	0.00124301	0.00408441	0	0	0.0328552	0.0481151	0.00172861	0	0.0111568	0.0600308	0.049597	0.0264941	0.00039968	0.00646698	0.0488035	0.150252	0.139341	0.0941454	0.00193966	0.00471496	0.00180465	0.112782	0.154898	0.160701	0	0.0410168	0.097897	0.114808	0.184245	0.00061237	0.00410557	0.00128921	0.000469043	0.0503533	0.0475448	0
k__Bacteria;p__Firmicutes;c__Clostridia;o__Clostridiales;f__Lachnospiraceae	0.0643914	0.140018	0.272064	0.303659	0.17347	0.266147	0.0250246	0.0764818	0.287287	0.282446	0.22314	0.322004	0.251901	0.183965	0.267529	0.229061	0.0769817	0.221657	0.438492	0.0769231	0.217683	0.244275	0.277065	0.440794	0.554837	0.195044	0.317903	0.358312	0.189806	0.23314	0.356852	0.207328	0.34312	0.282202	0.116855	0.277142	0.319721	0.180583	0.248989	0.19797	0.669276	0.297526	0.210655	0.254545	0.232488	0.129925	0.303988	0.173422	0.0770244
k__Bacteria;p__Firmicutes;c__Clostridia;o__Clostridiales;f__Peptostreptococcaceae	0	0	0	0	0	0	0	0	0	0	0	0	0	0	0	0	0	0	0	0	0	0.0011744	0.00205233	0.00867948	0.0985829	0.00159872	0.00136147	0.000629723	0.00530926	0.027907	0.0452498	0.000646552	0	0	0	0.00753558	0.0554888	0.000970874	0.0023108	0.0108774	0.0613177	0.0625	0.00061237	0.00293255	0.00171895	0.000469043	0.0436124	0.0155885	0
k__Bacteria;p__Firmicutes;c__Clostridia;o__Clostridiales;f__Ruminococcaceae	0.541752	0.220862	0.334427	0.471646	0.309354	0.189548	0.107128	0.531549	0.417417	0.449667	0.297521	0.151163	0.144487	0.443132	0.35194	0.511421	0.464177	0.557612	0.169643	0.571305	0.40122	0.45919	0.230375	0.0638562	0.038817	0.46243	0.448945	0.244332	0.341917	0.110853	0.0583315	0.388793	0.366481	0.344688	0.119361	0.228579	0.305068	0.420388	0.341421	0.097897	0.0404436	0.0657552	0.445193	0.434018	0.503223	0.410882	0.222204	0.103663	0.56682
k__Bacteria;p__Firmicutes;c__Clostridia;o__Clostridiales;f__[Mogibacteriaceae]	0.00113766	0.000449135	0.000364697	0	0	0	0	0	0	0	0	0	0	0	0	0	0	0	0	0	0.000609756	0.000587199	0.00102617	0.00371978	0	0	0.00204221	0.00157431	0.000265463	0.000581395	0	0.000215517	0.00171453	0.000902323	0	0	0	0.000970874	0.0017331	0.000725163	0	0	0	0.00175953	0.00214869	0	0	0	0.000658328
k__Bacteria;p__Firmicutes;c__Erysipelotrichi;o__Erysipelotrichales;f__Erysipelotrichaceae	0.032992	0.0253762	0.00948213	0.00628694	0.0573794	0.0188768	0.0068888	0.107075	0.039039	0.0108153	0.023416	0.0411449	0.0228137	0.0888751	0.0306331	0.0114213	0.00381098	0.00185099	0.0014881	0.0328436	0.0780488	0.0387551	0.00820934	0.0514569	0.0200246	0.057554	0.0265487	0.00472292	0.00159278	0.0160853	0.0152262	0.0461207	0.0428633	0.0128581	0.00156642	0.102707	0.0449195	0.0466019	0.0808781	0.00507614	0.00260926	0.00325521	0.0698102	0.027566	0.0111732	0.00234522	0.0530334	0.0280592	0.042133
k__Bacteria;p__Proteobacteria;Other;Other;Other	0	0	0	0	0	0	0	0	0	0	0	0	0.00095057	0	0	0	0	0	0	0	0	0	0	0	0.000308071	0	0	0	0	0	0	0	0	0	0	0	0	0	0	0	0	0	0	0	0	0	0	0	0
k__Bacteria;p__Proteobacteria;c__Betaproteobacteria;Other;Other	0	0.000112284	0	0	0	0	0	0	0	0	0	0	0	0	0	0	0	0	0	0	0	0	0	0	0	0	0	0	0	0	0.000214454	0	0	0	0	0	0	0	0	0	0	0	0	0	0	0	0	0	0
k__Bacteria;p__Proteobacteria;c__Betaproteobacteria;o__Burkholderiales;f__	0	0.000112284	0	0	0	0	0	0	0	0	0	0	0	0	0	0	0	0	0	0	0	0	0	0	0.000308071	0	0	0	0	0	0	0	0	0	0	0	0.000480423	0	0	0	0	0	0	0	0	0	0.00016243	0	0
k__Bacteria;p__Proteobacteria;c__Deltaproteobacteria;o__Desulfobacterales;f__Desulfobulbaceae	0	0.000224568	0	0	9.51565e-05	0	0	0	0	0	0	0	0	0	0	0	0	0	0	0	0	0	0	0	0	0	0	0	0	0	0	0	0	0	0	0	0	0	0	0	0.000652316	0	0	0	0	0	0	0	0
k__Bacteria;p__Proteobacteria;c__Gammaproteobacteria;o__Enterobacteriales;f__Enterobacteriaceae	0.00932878	0.0533348	0.0623632	0.0314347	0.0509087	0.0229329	0.106425	0.00701083	0.024024	0.0353577	0.0227273	0.0831843	0.095057	0.0335612	0.0245065	0.0310914	0.0442073	0.0476631	0.0917659	0.00432152	0.00670732	0.00352319	0.0446383	0.144451	0.198398	0.00439648	0.00544588	0.0286524	0.0703478	0.10969	0.176281	0.0140086	0.00450064	0.185879	0.214599	0.0881943	0.0530867	0.00776699	0.0028885	0.118927	0.0587084	0.016276	0.0110227	0.00234604	0.127632	0.310038	0.228945	0.315277	0.00197498
k__Bacteria;p__Tenericutes;c__Mollicutes;o__RF39;f__	0.0127418	0.0104424	0.00328228	0.00150886	0.00361595	0.000858034	0.000702938	0.0363289	0.01001	0.00915141	0.00482094	0	0	0.00745805	0.0136147	0.00126904	0.000762195	0	0.000992063	0.0371651	0.00792683	0.0135056	0.00256542	0	0.000308071	0.00959233	0.0183799	0.00976071	0.00106185	0	0	0.00775862	0.0079297	0.000902323	0	0	0	0.0126214	0.00519931	0	0	0	0.00796081	0.00703812	0.00386764	0	0	0.000389712	0.0612245
k__Bacteria;p__Verrucomicrobia;c__Verrucomicrobiae;o__Verrucomicrobiales;f__Verrucomicrobiaceae	0.000682594	0.000224568	0	0	0	0	0	0	0	0	0	0	0	0	0	0	0	0	0	0	0	0	0	0	0	0	0	0	0	0	0	0	0.000214316	0	0	0	0	0	0	0	0	0	0	0	0	0	0	0	0
[truncated: 34 more columns]
