# Supplementary material for: An In Vitro Chicken Gut Model Demonstrates Transfer of a Multidrug Resistance Plasmid from Salmonella to Commensal Escherichia coli
Source: mBio. 2017 Jul 18;8(4):e00777-17. doi: 10.1128/mBio.00777-17 (PMC5516254; doi:10.1128/mBio.00777-17)
Supplement: TABLE S4 [file mbo003173381st4.xlsx]

## Sheet: Sheet1
Table S4. OTUs with significant changes in abundance following cefotaxime administration.
OTU	Test-Statistic	P	FDR_P	Bonferroni_P	Cefotaxime_mean	No_mean	Effect of Cefotaxime	taxonomy
denovo18160	120	1.13521e-09	2.28176e-07	2.28176e-07	13.2083	271.781	DOWN	k__Bacteria	p__Firmicutes	c__Clostridia	o__Clostridiales	f__Lachnospiraceae	g__[Ruminococcus]	s__
denovo550	239.5	4.68681e-09	4.71025e-07	9.42049e-07	17.5	0.40625	UP	k__Bacteria	p__Firmicutes	c__Clostridia	o__Clostridiales	f__Ruminococcaceae	g__	s__
denovo12628	180	2.77911e-08	1.862e-06	5.586e-06	159.667	18.5312	UP	k__Bacteria	p__Firmicutes	c__Bacilli	o__Lactobacillales	f__Enterococcaceae	g__Enterococcus	s__
denovo30450	195.5	6.54541e-08	3.28907e-06	1.31563e-05	1.08333	8.70312	DOWN	k__Bacteria	p__Firmicutes	c__Clostridia	o__Clostridiales	f__Lachnospiraceae	g__Coprococcus	s__
denovo22630	301	3.78862e-07	1.52303e-05	7.61513e-05	6.375	0.421875	UP	k__Bacteria	p__Firmicutes	c__Clostridia	o__Clostridiales	f__Ruminococcaceae	g__Faecalibacterium	s__prausnitzii
denovo14428	241.5	6.94153e-07	2.28758e-05	0.000139525	4.25	40.3594	DOWN	k__Bacteria	p__Firmicutes	c__Clostridia	o__Clostridiales	f__Ruminococcaceae	g__Oscillospira	s__
denovo8678	241	7.96669e-07	2.28758e-05	0.00016013	36.7083	199.656	DOWN	k__Bacteria	p__Firmicutes	c__Clostridia	o__Clostridiales	f__	g__	s__
denovo27657	338.5	1.11357e-06	2.79784e-05	0.000223827	6	0.515625	UP	k__Bacteria	p__Firmicutes	c__Bacilli	o__Lactobacillales
denovo15335	284	1.38518e-06	3.09356e-05	0.000278421	0.125	18.6562	DOWN	k__Bacteria	p__Firmicutes	c__Clostridia	o__Clostridiales	f__	g__	s__
denovo25481	314.5	1.71933e-06	3.45585e-05	0.000345585	3.70833	0.546875	UP	k__Bacteria	p__Proteobacteria	c__Gammaproteobacteria	o__Enterobacteriales	f__Enterobacteriaceae	g__Proteus	s__
denovo24150	305.5	6.64808e-06	0.000121479	0.00133626	0.375	8.25	DOWN	k__Bacteria	p__Firmicutes	c__Clostridia	o__Clostridiales	f__	g__	s__
denovo8983	392.5	7.29661e-06	0.000122218	0.00146662	3.25	0.203125	UP	k__Bacteria	p__Firmicutes	c__Clostridia	o__Clostridiales	f__	g__	s__
denovo9165	345	1.84265e-05	0.000284901	0.00370372	0.375	5.17188	DOWN	k__Bacteria	p__Firmicutes	c__Clostridia	o__Clostridiales	f__Lachnospiraceae
denovo27364	322	2.0785e-05	0.000298413	0.00417778	1.41667	8.46875	DOWN	k__Bacteria	p__Firmicutes	c__Clostridia	o__Clostridiales	f__	g__	s__
denovo31409	381	6.08328e-05	0.000811136	0.0122274	26.1667	2.28125	UP	k__Bacteria	p__Firmicutes	c__Clostridia	o__Clostridiales	f__Lachnospiraceae	g__	s__
denovo19561	366	6.65335e-05	0.000811136	0.0133732	0.375	8.70312	DOWN	k__Bacteria	p__Firmicutes	c__Erysipelotrichi	o__Erysipelotrichales	f__Erysipelotrichaceae	g__	s__
denovo20329	387.5	7.24195e-05	0.000811136	0.0145563	0.166667	34.7812	DOWN	k__Bacteria	p__Firmicutes	c__Clostridia	o__Clostridiales	f__Ruminococcaceae	g__	s__
denovo1185	364	7.46003e-05	0.000811136	0.0149947	0.791667	10.8438	DOWN	k__Bacteria	p__Firmicutes	c__Clostridia	o__Clostridiales	f__Lachnospiraceae	g__Dorea	s__
denovo13132	389	7.66746e-05	0.000811136	0.0154116	53.5417	2.5625	UP	k__Bacteria	p__Firmicutes	c__Clostridia	o__Clostridiales	f__Lachnospiraceae	g__	s__
denovo30036	432	0.000138561	0.00139254	0.0278507	0	3.4375	DOWN	k__Bacteria	p__Firmicutes	c__Clostridia	o__Clostridiales	f__Lachnospiraceae	g__	s__
denovo8640	416	0.00014634	0.00140069	0.0294144	4	0.921875	UP	k__Bacteria	p__Firmicutes	c__Bacilli	o__Lactobacillales	f__Enterococcaceae	g__Enterococcus	s__
denovo24259	406.5	0.000175363	0.0015196	0.035248	0.125	2.32812	DOWN	k__Bacteria	p__Tenericutes	c__Mollicutes	o__RF39	f__	g__	s__
denovo9284	392	0.000187218	0.0015196	0.0376309	0.291667	12.1406	DOWN	k__Bacteria	p__Firmicutes	c__Clostridia	o__Clostridiales	f__Lachnospiraceae	g__Coprococcus	s__
denovo2516	427.5	0.000188727	0.0015196	0.0379342	0.0416667	9.51562	DOWN	k__Bacteria	p__Firmicutes	c__Clostridia	o__Clostridiales	f__	g__	s__
denovo23499	395	0.000189005	0.0015196	0.03799	0.541667	8.8125	DOWN	k__Bacteria	p__Firmicutes	c__Clostridia	o__Clostridiales	f__	g__	s__
denovo20179	468	0.000222176	0.00171759	0.0446573	3.33333	0.53125	UP	k__Bacteria	p__Proteobacteria	c__Gammaproteobacteria	o__Enterobacteriales	f__Enterobacteriaceae	g__	s__
denovo11010	400.5	0.000236091	0.00175756	0.0474542	0.666667	13.625	DOWN	k__Bacteria	p__Firmicutes	c__Clostridia	o__Clostridiales	f__Ruminococcaceae	g__	s__
