# Supplementary material for: An In Vitro Chicken Gut Model Demonstrates Transfer of a Multidrug Resistance Plasmid from Salmonella to Commensal Escherichia coli
Source: mBio. 2017 Jul 18;8(4):e00777-17. doi: 10.1128/mBio.00777-17 (PMC5516254; doi:10.1128/mBio.00777-17)
Supplement: TABLE S5 [file mbo003173381st5.xlsx]

## Sheet: Sheet1
Table S5. Summary of isolates recovered from quantitative bacteriology plates, including experiment number, MALDI-TOF identification and PCR results for plasmid pIFM3844 and blaCTX-M1. Culture media and supplements used: Rambach (RAM), Brilliance UTI (UTI), cefotaxime (CTX).
Isolate ID	MALDI-TOF ID	Experiment #	Vessel #	Expt Day	Salmonella Inoculated	Cefotaxime administered	Culture Media	CTX-M1 PCR	pIFM3844 PCR	Whole Genome Sequenced
EC18	Escherichia coli	3	2	6	No	Yes	RAM	neg	neg	Yes
EC12	Escherichia coli	3	5	6	Yes	No	RAM	neg	neg	Yes
EC19	Escherichia coli	3	6	6	Yes	Yes	RAM	neg	neg	Yes
EC4	Escherichia coli	3	3	6	Yes	No	RAM CTX	POS	POS	Yes
EC5	Escherichia coli	3	3	6	Yes	No	RAM CTX	POS	POS	Yes
EC20	Escherichia coli	3	6	6	Yes	Yes	RAM CTX	POS	POS	Yes
EC6	Escherichia coli	3	3	8	Yes	No	RAM CTX	POS	POS	Yes
EC7	Escherichia coli	3	3	8	Yes	No	RAM CTX	POS	POS	Yes
EC8	Escherichia coli	3	4	8	Yes	Yes	RAM CTX	POS	POS	Yes
EC10	Escherichia coli	3	6	8	Yes	Yes	RAM CTX	POS	POS	Yes
EC21	Escherichia coli	4	3	3	Yes	No	RAM CTX	POS	POS	Yes
EC22	Escherichia coli	4	3	3	Yes	No	RAM CTX	POS	POS	Yes
EC23	Escherichia coli	4	3	3	Yes	No	RAM CTX	POS	POS	Yes
EC28	Escherichia coli	4	5	3	Yes	No	RAM CTX	POS	POS	Yes
EC39	Escherichia coli	4	5	3	Yes	No	RAM CTX	POS	POS	Yes
EC27	Escherichia coli	4	4	4	Yes	Yes	RAM CTX	POS	POS	Yes
EC30	Escherichia coli	4	4	5	Yes	Yes	RAM CTX	POS	POS	Yes
EC31	Escherichia coli	4	5	5	Yes	No	RAM CTX	POS	POS	Yes
EC29	Escherichia coli	4	6	5	Yes	Yes	RAM CTX	POS	POS	Yes
EC34	Escherichia coli	4	3	6	Yes	No	RAM CTX	POS	POS	Yes
EC32	Escherichia coli	4	5	6	Yes	No	RAM CTX	POS	POS	Yes
EC33	Escherichia coli	4	6	6	Yes	Yes	RAM CTX	POS	POS	Yes
EC36	Escherichia coli	4	3	7	Yes	No	RAM CTX	POS	POS	Yes
EC37	Escherichia coli	4	4	7	Yes	Yes	RAM CTX	POS	POS	Yes
EC38	Escherichia coli	4	5	7	Yes	No	RAM CTX	POS	POS	Yes
EC40	Escherichia coli	4	6	7	Yes	Yes	RAM CTX	POS	POS	Yes
EC48	Escherichia coli	4	3	8	Yes	No	RAM CTX	POS	POS	Yes
EC46	Escherichia coli	4	5	8	Yes	No	RAM CTX	POS	POS	Yes
EC47	Escherichia coli	4	6	8	Yes	Yes	RAM CTX	POS	POS	Yes
EC49	Escherichia coli	4	1	2	No	No	UTI	neg	neg	Yes
EC50	Escherichia coli	4	2	2	No	Yes	UTI	neg	neg	Yes
EC53	Escherichia coli	4	5	2	Yes	No	UTI	neg	neg	Yes
EC54	Escherichia coli	4	6	2	Yes	Yes	UTI	neg	neg	Yes
EC55	no peaks found on MALDI-TOF (Presumptive Escherichia coli)	4	1	8	No	No	UTI	neg	neg	Yes
EC57	Escherichia coli	4	3	8	Yes	No	UTI	neg	neg	Yes
EC58	Escherichia coli	4	4	8	Yes	Yes	UTI	neg	neg	Yes
EC60	Escherichia coli	4	6	8	Yes	Yes	UTI	neg	neg	Yes
EC3	Escherichia coli	3	3	4	Yes	No	UTI CTX	POS	POS	Yes
EC25	Escherichia coli	4	3	4	Yes	No	UTI CTX	POS	POS	Yes
EC14	Escherichia coli	3	1	6	No	No	RAM	neg	neg	no
EC15	Escherichia coli	3	2	6	No	Yes	RAM	neg	neg	no
EC13	Escherichia coli	3	5	6	Yes	No	RAM	neg	neg	no
EC16	Escherichia coli	3	3	5	Yes	No	RAM CTX	POS	POS	no
SE1	Salmonella sp	3	3	5	Yes	No	RAM CTX	POS	POS	no
SE2	Salmonella ohio	3	3	8	Yes	No	RAM CTX	POS	POS	no
EC9	Escherichia coli	3	4	8	Yes	Yes	RAM CTX	POS	POS	no
SE3	Salmonella sp	3	4	8	Yes	Yes	RAM CTX	POS	POS	no
SE4	Salmonella sp	3	5	8	Yes	No	RAM CTX	POS	POS	no
EC11	Escherichia coli	3	6	8	Yes	Yes	RAM CTX	POS	POS	no
SE5	Salmonella sp	3	6	8	Yes	Yes	RAM CTX	POS	POS	no
SE6	Salmonella sp	4	3	5	Yes	No	RAM CTX	POS	POS	no
SE7	Salmonella ohio	4	4	5	Yes	Yes	RAM CTX	POS	POS	no
SE8	Salmonella sp	4	5	5	Yes	No	RAM CTX	POS	POS	no
SE9	Salmonella sp	4	6	5	Yes	Yes	RAM CTX	POS	POS	no
EC35	Escherichia coli	4	4	6	Yes	Yes	RAM CTX	POS	POS	no
SE10	Salmonella sp	4	3	8	Yes	No	RAM CTX	POS	POS	no
EC45	Escherichia coli	4	4	8	Yes	Yes	RAM CTX	POS	POS	no
SE11	Salmonella sp	4	4	8	Yes	Yes	RAM CTX	POS	POS	no
SE12	Salmonella sp	4	5	8	Yes	No	RAM CTX	POS	POS	no
SE13	Salmonella sp	4	6	8	Yes	Yes	RAM CTX	POS	POS	no
EC51	Escherichia coli	4	3	2	Yes	No	UTI	neg	neg	no
EC52	Escherichia coli	4	4	2	Yes	Yes	UTI	neg	neg	no
EC56	no peaks found on MALDI-TOF (Presumptive Escherichia coli)	4	2	8	No	Yes	UTI	neg	neg	no
EC59	Escherichia coli	4	5	8	Yes	No	UTI	neg	neg	no
EC26	Escherichia coli	4	4	4	Yes	Yes	UTI CTX	POS	POS	no
EF1	Enterococcus faecium	4	1	5	No	No	UTI CTX	neg	neg	no
EF2	Enterococcus faecium	4	2	5	No	Yes	UTI CTX	neg	neg	no
EF3	Enterococcus faecium	4	3	5	Yes	No	UTI CTX	neg	neg	no
EF4	Enterococcus faecium	4	4	5	Yes	Yes	UTI CTX	neg	neg	no
EF5	Enterococcus faecium	4	5	5	Yes	No	UTI CTX	neg	neg	no
EF6	Enterococcus faecium	4	6	5	Yes	Yes	UTI CTX	neg	neg	no
