# Supplementary material for: An In Vitro Chicken Gut Model Demonstrates Transfer of a Multidrug Resistance Plasmid from Salmonella to Commensal Escherichia coli
Source: mBio. 2017 Jul 18;8(4):e00777-17. doi: 10.1128/mBio.00777-17 (PMC5516254; doi:10.1128/mBio.00777-17)
Supplement: TABLE S6 [file mbo003173381st6.xlsx]

## Sheet: Sheet1
Table S6. Sequence types of the nine commensal E. coli clones sequenced in this study.
Clone #	Sequence Type	Clonal Complex	adk	fumC	gyrB	icd	mdh	purA	recA
1	ST 1075 1	n/a	10	11	4	186*	8	8	2
2	new ST	n/a	6	11	4	8	8	new variant	2
3	new ST	n/a	6	4	5	16	388	13	6
4	ST 38	ST38 Cplx	4	26	2	25	5	5	19
5	ST 4576	Not defined	203	210	308	25	4	16	19
6	ST 3301 2	n/a	27*	88*	78	29*	7*	302*	385*
7	ST 2171	Not defined	260	88	78	29	70	158	2
8	ST 457	Not defined	101	88	97	108	26	79	2
9	ST 4198	Not defined	137	4	5	1	11	7	7
1 Clone 1
Provisionally assigned to ST 1075 due to poor seqeunce in icd.
186* = closest match (12 ambigious bases)
2 Clone 6
Provisionally assigned ST 3301 due to poor seqeunce in several MLST genes.
27* = closest match (5 ambiguous bases)
88* = closest match (8 ambiguous bases)
29* = closest match (7 ambiguous bases)
7* = closest match (3 ambiguous bases)
302* = closest match (5 ambiguous bases)
385* = closest match (5 ambiguous bases)
