# Supplementary material for: An In Vitro Chicken Gut Model Demonstrates Transfer of a Multidrug Resistance Plasmid from Salmonella to Commensal Escherichia coli
Source: mBio. 2017 Jul 18;8(4):e00777-17. doi: 10.1128/mBio.00777-17 (PMC5516254; doi:10.1128/mBio.00777-17)
Supplement: TABLE S7 [file mbo003173381st7.xlsx]

## Sheet: Sheet1
Table S7. Published whole genome sequences of poultry E. coli used in phylogenetic tree.
Strain	Source	Country	Sequence Type	Gen Bank Accession Number or BioProject	Reference
K-12 substr. MG1655	Reference	not_given	10	U00096	Blattner et al. Science 277 (5331), 1453-1462 (1997)
avian5	Chicken (commensal)	Italy	410	LBBE00000000	Giufré et al. Genome Announc. 2015 Jul-Aug; 3(4): e00757-15.
46zs	Chicken (APEC)	Italy	410	LBBC00000000	Giufré et al. Genome Announc. 2015 Jul-Aug; 3(4): e00757-15.
38.52	Chicken (caecum)	Netherlands	117	PRJNA224147	de Been et al. PLoS Genet. 2014 Dec; 10(12): e1004776.
87A	Chicken meat	Netherlands	115	PRJNA224235	de Been et al. PLoS Genet. 2014 Dec; 10(12): e1004776.
38.16	Chicken (caecum)	Netherlands	58	PRJNA224188	de Been et al. PLoS Genet. 2014 Dec; 10(12): e1004776.
APEC O78	Turkey (APEC)	USA	23	CP004009	Mangiamele et al. Genome Announc. 2013 Mar 21;1(2):e0002613.
χ7122	Turkey (APEC)	USA	23	HE962388	Dziva et al. Infect Immun. 2013 Mar;81(3):838-49.
IMT2125	Chicken (APEC)	Germany	23	HE964769	Dziva et al. Infect Immun. 2013 Mar;81(3):838-49.
27A	Chicken meat	Netherlands	23	PRJNA224233	de Been et al. PLoS Genet. 2014 Dec; 10(12): e1004776.
strain 789	Chicken (APEC)	Israel	88	PRJNA262513	Huja et al. MBio 6 (1) (2015)
9B	Chicken meat	Netherlands	93	PRJNA224232	de Been et al. PLoS Genet. 2014 Dec; 10(12): e1004776.
